# Supplementary material for: Unraveling the pectinolytic function of Bacteroides xylanisolvens using a RNA-seq approach and mutagenesis
Source: BMC Genomics. 2016 Feb 27;17:147. doi: 10.1186/s12864-016-2472-1 (PMC4769552; doi:10.1186/s12864-016-2472-1)
Supplement: Additional file 1: Figure S1. — Percentage of induced or repressed genes in B. xylanisolvens XB1A genome in response to citrus or apple pectin (relative to glucose). Figure S2. Induced genes in B. xylanisolvens XB1A genome in response to citrus or apple pectin (relative to glucose) which are possibly involved in sugar or energy metabolism or which have unknown function. Figure S3. B. xylanisolvens XB1A PUL expression in response to citrus or apple pectin relative to glucose. Figure S4. Induced genes in B. xylanisolvens XB1A genome in response to citrus or apple pectin (relative to glucose) that are potentially involved in pectin degradation. (XLSX 49 kb) [file 12864_2016_2472_MOESM1_ESM.xlsx]

## Sheet: Figure S1
Figure S1 : Percentage of induced or repressed genes in B. xylanisolvens XB1A genome
in response to citrus or apple pectin (relative to glucose)

## Sheet: Figure S2
Figure S2 : Induced genes in B. xylanisolvens XB1A genome in response to citrus or apple pectin (relative to glucose)
which are possibly involved in sugar or energy metabolism or which have unknown function
Heatmap showing gene induction or repression by citrus or apple pectin at Mid- or Late-Log phase
Each box represents the Log2 (Fold-Change) of each gene using the color scale given below.
	Citrus pectin Mid/gluc Mid	Citrus pectin late/gluc late	Apple pectin late/gluc late
ID	log2FC	log2FC	log2FC	PUL	cazyme Annotation	Automatic annotation
BXY_00550	2.6337	2.42319	0.641245			transcriptional regulator, LacI family
BXY_00560	4.64189	4.11352	0.766251			Sugar kinases, ribokinase family
BXY_00570	4.75391	4.25535	0.773119			2-keto-3-deoxy-phosphogluconate aldolase
BXY_00580	4.40182	4.35796	1.32587			cation diffusion facilitator family transporter
BXY_00700	1.66871	1.01617	-0.28854			N-acetyl-beta-hexosaminidase
BXY_00710	7.97678	3.28582	1.51736			ABC-type transport system involved in cytochrome c biogenesis
BXY_00720	8.58871	3.66533	1.67422			Putative translation initiation inhibitor, yjgF family
BXY_00740	8.35047	3.22625	1.42971			Phosphate-selective porin O and P,
BXY_00750	8.65719	4.30197	2.53494			Predicted thiol oxidoreductase
BXY_00760	9.22334	3.0107	1.44145			Imelysin,
BXY_00770	8.74583	2.86252	2.25807			hypothetical protein
BXY_00780	6.48303	0.430581	-0.146271			Protein of unknown function (DUF2023),
BXY_00790	5.82266	0.378958	0.657554			flavodoxin, long chain
BXY_02650	3.2248	1.30898	-0.38985			ATP synthase, F1 beta subunit
BXY_02660	3.64731	1.6616	-0.0973515			ATP synthase F1 subcomplex epsilon subunit
BXY_02670	3.67354	1.96669	1.10562			hypothetical protein
BXY_02680	3.98927	2.18759	0.355617			ATP synthase F0 subcomplex A subunit
BXY_02690	4.35201	2.35225	0.690842			ATP synthase F0 subcomplex C subunit
BXY_02700	4.47717	2.30377	0.958791			ATP synthase F0 subcomplex B subunit
BXY_02710	4.45907	2.19204	0.816905			ATP synthase, F1 delta subunit
BXY_02720	4.37086	2.54524	0.860044			proton translocating ATP synthase, F1 alpha subunit
BXY_02730	4.20283	2.56607	0.793082			ATP synthase F1 subcomplex gamma subunit
BXY_02740	2.41215	0.235006	-0.118866			hypothetical protein
BXY_03600	1.10632	4.3212	0.0641989		GH127	hypothetical protein
BXY_03610	1.97945	4.73773	0.17275			hypothetical protein
BXY_03620	1.80441	5.07537	0.215028		GH78	Bacterial alpha-L-rhamnosidase,
BXY_03630	0.348925	0.691698	-0.486431			RNA polymerase sigma-70 factor, Bacteroides expansion family 1
BXY_03640	0.87098	0.697167	-0.432416			Fe2+-dicitrate sensor, membrane component
BXY_03650	1.4226	1.07435	-0.125159			Uncharacterized protein, putative amidase
BXY_03680	1.93178	2.59882	0.212336			SusD family,
BXY_03690	0.961615	3.24523	0.838645			hypothetical protein
BXY_03720	2.52398	2.72552	-0.183702			FOG: WD40-like repeat
BXY_03730	0.814173	3.02378	0.837007			hypothetical protein
BXY_03740	2.26254	2.04551	-1.38059			Dihydrodipicolinate synthase/N-acetylneuraminate lyase
BXY_03750	1.34291	2.58489	0.123649			N-acyl-D-glucosamine 2-epimerase
BXY_03760	1.11413	2.33614	-0.439565			hypothetical protein
BXY_03770	2.04244	3.61081	1.32919			Sugar phosphate permease
BXY_03780	-0.613482	-0.575208	0.496585			Acetyltransferases, including N-acetylases of ribosomal proteins
BXY_03790	-0.913475	-0.940176	0.177432			PAS domain S-box
BXY_03800	1.90033	4.85939	-0.326945			hypothetical protein
BXY_03810	3.25253	5.41903	0.193205		GH2,CBM57	Beta-galactosidase/beta-glucuronidase
BXY_03830	-0.556098	-1.84574	-1.40769			Signal transduction histidine kinase
BXY_03840	2.26199	4.83561	-0.478527		GH2	Beta-galactosidase/beta-glucuronidase
BXY_03850	2.89039	5.38371	0.647552		GH2	Beta-galactosidase/beta-glucuronidase
BXY_04080	0.54991	3.85936	0.516002		GH106	Glycosyl hydrolases family 2, sugar binding domain,
BXY_04090	2.6476	4.99846	0.477258			Domain of unknown function (DUF303),
BXY_04110	1.24802	3.34601	1.20871		GH2	Beta-galactosidase/beta-glucuronidase
BXY_04120	0.242603	0.975206	-0.159127			His Kinase A (phosphoacceptor) domain
BXY_04130	0.808852	2.97696	-0.121787		PL1	hypothetical protein
BXY_04140	1.48004	3.31408	0.454506			hypothetical protein
BXY_04150	4.0431	4.07221	-0.425911			RNA polymerase sigma factor, sigma-70 family
BXY_04160	2.93871	4.65624	-0.996419			hypothetical protein
BXY_04410	-0.735047	-0.462216	0.418697			Signal transduction histidine kinase
BXY_04420	4.7585	2.44814	0.554581			ABC-type transport system
BXY_04430	4.58323	2.17197	1.0744			ABC-type multidrug transport system
BXY_04440	4.54216	2.72938	1.73964			NPCBM-associated, NEW3 domain of alpha-galactosidase
BXY_04450	0.292317	-1.73525	0.20928			Protein of unknown function (DUF2874),
BXY_05510	-0.478573	-0.263298	0.309615			Sporulation related domain,
BXY_05540	5.41193	4.54114	1.96262			tagaturonate reductase
BXY_05550	4.12287	4.07449	2.63913			Transcriptional regulators
BXY_05560	4.78456	3.81708	1.7982			Glucuronate isomerase
BXY_05580	-1.92565	-1.5916	-0.119051			hypothetical protein
BXY_06030	1.55584	0.551526	0.090029			hypothetical protein
BXY_06040	0.86874	-0.142515	-0.516599			Peptidylarginine deiminase and related enzymes
BXY_06050	1.29196	2.44511	-0.891615			MFS transporter, sugar porter (SP) family
BXY_06060	0.678331	2.05356	-0.32301			D-xylose isomerase
BXY_06070	0.335472	2.15721	-0.302051			Sugar (pentulose and hexulose) kinases
BXY_06080	0.2174	2.63979	-0.803912			NUDIX domain,
BXY_08870	-1.24867	-1.08167	0.206999			hypothetical protein
BXY_08890	3.25132	2.13496	1.61857			6-phosphogluconolactonase
BXY_08900	2.8118	2.2884	1.86833			glucose-6-phosphate 1-dehydrogenase
BXY_08910	2.52952	2.26748	1.59801			6-phosphogluconate dehydrogenase (decarboxylating)
BXY_08920	0.132879	-0.497868	-0.709517			Na+/H+-dicarboxylate symporters
BXY_12300	0.291485	-0.534642	-0.483952			hypothetical protein
BXY_12310	2.82592	2.2055	1.89868			aconitase
BXY_12320	3.65595	2.65473	2.46982			isocitrate dehydrogenase (NADP)
BXY_12330	3.92198	2.632	2.41019			Citrate synthase
BXY_12340	0.82903	0.545248	0.562816			3-oxo-5-alpha-steroid 4-dehydrogenase,
BXY_13130	1.22708	-0.0244932	0.313678			transcriptional regulator, AraC family
BXY_13140	5.27354	2.44303	-1.4449			RND family efflux transporter, MFP subunit
BXY_13150	5.81728	2.92384	-1.53121			(Largely Gram-negative Bacterial) Hydrophobe/Amphiphile Efflux-1 (HAE1) Family
BXY_13160	6.5694	2.79973	-1.51882			Efflux transporter, outer membrane factor (OMF) lipoprotein
BXY_13170	0.29685	0.177625	0.183454			hypothetical protein
BXY_15470	0.26628	3.60216	0.82117			hypothetical protein
BXY_15480	4.33711	5.80113	-0.574132		GH31	Alpha-glucosidases, family 31 of glycosyl hydrolases
BXY_15490	2.80211	4.15918	-2.06778			hypothetical protein
BXY_15510	3.13978	7.7757	2.29252			SSS sodium solute transporter superfamily
BXY_15520	0.458984	3.43173	0.11656			Vitamin B12 dependent methionine synthase, activation domain,
BXY_15530	0.732222	2.96997	-0.312664			Uroporphyrinogen-III decarboxylase
BXY_29110	0.590965	0.467754	-0.576688			transcriptional regulator, LacI family
BXY_29120	5.56007	4.13509	-0.418867			Predicted oxidoreductases (related to aryl-alcohol dehydrogenases)
BXY_29130	5.60676	4.94909	-0.329352			Predicted metal-dependent hydrolase of the TIM-barrel fold
BXY_29140	5.99508	4.77345	-0.84716			L-fucose:H+ symporter permease
BXY_29150	3.89405	7.00633	2.35635			hypothetical protein
BXY_29160	6.0543	5.48326	0.0420452			Threonine dehydrogenase and related Zn-dependent dehydrogenases
BXY_29450	-0.910741	-1.66573	0.476938			hypothetical protein
BXY_29460	7.46448	3.28442	2.07821			hypothetical protein
BXY_29470	7.1169	2.56922	1.87779			hypothetical protein
BXY_29480	7.66475	2.99522	1.81069			ABC-type multidrug transport system, ATPase component
BXY_29490	7.70938	3.19175	2.19792			hypothetical protein
BXY_29500	8.5382	3.52425	2.42121			hypothetical protein
BXY_29510	8.47779	3.16253	1.80003			Fibrobacter succinogenes major domain (Fib_succ_major),
BXY_29520	8.2311	2.69787	2.47893			hypothetical protein
BXY_29530	7.78985	1.89563	1.7104			hypothetical protein
BXY_29540	6.33652	1.97011	2.51979			Outer membrane receptor for ferrienterochelin and colicins
BXY_29550	-0.976131	-0.26703	-0.485436			aspartate semialdehyde dehydrogenase
BXY_30200	0.934041	1.18752	-0.105269			Fe2+-dicitrate sensor, membrane component
BXY_30220	3.52483	3.06634	-1.62847		SusD	SusD family,
BXY_30240	3.89349	2.21433	-0.706274		GH89	Alpha-N-acetylglucosaminidase (NAGLU),
BXY_30250	4.24036	2.57712	-0.279306			hypothetical protein
BXY_30260	3.81957	2.20856	-0.437149			hypothetical protein
BXY_30270	-0.956233	-0.693594	0.00313555			hypothetical protein
BXY_30720	-0.771972	0.0684349	-1.08804	46	HTCS ▶	two component transcriptional regulator, AraC family
BXY_30730	5.26651	3.39993	-2.23188	46	SusC ▶	Outer membrane receptor proteins, mostly Fe transport
BXY_30740	5.54526	3.95512	-1.82132	46	SusD ▶	SusD family,
BXY_30750	1.94147	1.94948	-0.73698	46	GH92 ▶	alpha-1,2-mannosidase, putative
BXY_30760	1.80211	1.98962	-0.425066	46	GH92 ▶	alpha-1,2-mannosidase, putative
BXY_30770	1.98536	2.02407	-0.531041	46	unk ▶	Plant Basic Secretory Protein,
BXY_30780	1.82905	2.31166	-0.107722	46	GH92 ▶	alpha-1,2-mannosidase, putative
BXY_40170	-0.856919	-0.331732	-0.207317	58	◀ ECF-σ	RNA polymerase sigma factor, sigma-70 family, Bacteroides expansion family 1
BXY_40190	4.11089	2.72633	-0.604966	58	Anti-σ ▶	Fe2+-dicitrate sensor, membrane component
BXY_40200	4.56554	3.54384	-0.8927	58	SusC ▶	Outer membrane receptor proteins, mostly Fe transport
BXY_40210	5.40967	3.66665	-0.89236	58	SusD ▶	hypothetical protein
BXY_40220	5.48066	3.67749	-1.93495	58	GH18 ▶	hypothetical protein
BXY_40230	5.58902	3.16452	-1.28987	58	unk ▶	Domain of unknown function (DUF1735),
BXY_40240	1.28916	0.761868	-2.34301			DNA-binding ferritin-like protein (oxidative damage protectant)
BXY_44390	-1.75559	-1.67219	0.54925			Sugar phosphate permease
BXY_44410	3.88886	2.66801	1.21025	66	◀ SusD	SusD family,
BXY_44420	3.56995	2.25656	0.884224	66	◀ SusC	Outer membrane cobalamin receptor protein
BXY_44430	-0.365334	-0.493786	-0.427939			hypothetical protein
BXY_48140	-0.602365	0.613536	2.5948			transcriptional regulator, ArgR family
BXY_48160	9.29177	4.79631	1.4781			L-rhamnulokinase
BXY_48170	9.24175	4.76367	1.33533			L-rhamnose isomerase
BXY_48180	10.0698	4.90875	1.84079			L-rhamnose-proton symport protein (RhaT),
BXY_48190	4.92273	2.02247	-0.142658			L-rhamnulose 1-phosphate aldolase
BXY_48200	4.5252	2.07897	-0.0499067			lactaldehyde reductase
BXY_48210	0.948108	0.7928	-0.59067			AraC-type DNA-binding domain-containing proteins
BXY_47580	0.752667	1.18303	0.972824	71	GH88 ▶	Highly conserved protein containing a thioredoxin domain
BXY_47600	2.9145	2.74725	5.81668	71	◀ GH13	1,4-alpha-glucan branching enzyme
BXY_47610	3.0405	2.90751	6.01548	71	◀ unk	hypothetical protein
BXY_47620	2.74963	2.99862	5.90527	71	◀ unk	hypothetical protein
BXY_47630	2.52078	2.96582	6.10815	71	◀ SusD	SusD family,
BXY_47640	1.81926	3.12681	6.27776	71	◀ SusC	Outer membrane receptor proteins, mostly Fe transport
BXY_47650	0.882117	2.4705	7.15496	71	◀ GH97	Glycoside hydrolase 97,
BXY_47660	-1.39323	0.477495	8.12816	71	◀ GH13	Glycosidases
BXY_47670	-0.204105	-0.210918	-1.87749	71	SusR ▶	hypothetical protein
		Heatmap Scale
		Log2Fold-change
		-10	repression
		-9
		-8
		-7
		-6
		-5
		-4
		-3
		-2
		-1
		0	basal
		1
		2
		3
		4
		5
		6
		7
		8
		9
		10	induction

## Sheet: Figure S3
Figure S3 : B. xylanisolvens XB1A PUL expression in response to citrus or apple pectin relative to glucose
Heatmap showing PUL induction or repression by citrus or apple pectin at Mid- or Late-Log phase
Each box represents the average Log2 (Fold-Change) of all genes within each PUL with the color legend given below.
PUL numbers and boundaries were predicted by Terrapon et al. (20) and can be retrieved at http://www.cazy.org/PULDB/ .
	citrus pectin Mid / glucose Mid	citrus pectin late / glucose late	apple pectin late / glucose late
PUL ID	log2FC	log2FC	log2FC
PUL1					Color legend
PUL2						Log2FC < -2
PUL3						-2 < Log2FC < 2
PUL4						2 < Log2FC < 3
PUL5						Log2FC > 3
PUL6
PUL7
PUL8
PUL9
PUL10
PUL11
PUL12
PUL13
PUL14
PUL15
PUL16
PUL17
PUL18
PUL19
PUL20
PUL21
PUL22
PUL23
PUL24
PUL25
PUL26
PUL27
PUL28
PUL29
PUL30
PUL31
PUL32
PUL33
PUL34
PUL35
PUL36
PUL37
PUL38
PUL39
PUL40
PUL41
PUL42
PUL43
PUL44
PUL45
PUL46
PUL47
PUL48
PUL49
PUL50
PUL51
PUL52
PUL53
PUL54
PUL55
PUL56
PUL57
PUL58
PUL59
PUL60
PUL61
PUL62
PUL63
PUL64
PUL65
PUL66
PUL67
PUL68
PUL69
PUL70
PUL71
PUL72
PUL73
PUL74

## Sheet: Figure S4
Figure S4 : Induced genes in B. xylanisolvens XB1A genome in response to citrus or apple pectin
(relative to glucose) that are potentially involved in pectin degradation
Heatmap showing gene induction or repression by citrus or apple pectin at Mid- or Late-Log phase
Each box represents the Log2 (Fold-Change) of each gene using the color scale given below.
	Citrus pectin Mid/gluc Mid	Citrus pectin late/gluc late	Apple pectin late/gluc late
Gene ID	log2FC	log2FC	log2FC	PUL	cazyme Annotation	Automatic annotation
BXY_06310	2.40426	0.441913	-1.34009			DNA ligase D, 3'-phosphoesterase domain
BXY_06320	4.0061	5.07443	-0.214348	2	GH95 ▶	hypothetical protein
BXY_06340	4.09101	6.9645	1.53564	2	unk ▶	hypothetical protein
BXY_06350	3.31116	5.19519	-0.309572	2	unk ▶	hypothetical protein
BXY_06360	3.59434	5.54236	0.666636	2	GH33|GH78 ▶	Alpha-L-rhamnosidase N-terminal domain
BXY_06370	-0.152356	0.0784592	-0.461916	2	unk ▶	Dehydrogenases with different specificities
BXY_06400	0.845966	2.60874	0.588908	2	◀ unk	hypothetical protein
BXY_06410	0.521973	2.75819	0.534819	2	◀ GH28	Endopolygalacturonase
BXY_06420	2.16546	4.93773	0.0857885	2	◀ GH78	Alpha-L-rhamnosidase N-terminal domain
BXY_06440	0.602669	3.4705	-0.0179035	2	◀ GH43	Glycosyl hydrolases family 43,
BXY_06450	0.980689	4.17978	0.487238	2	◀ unk	hypothetical protein
BXY_06460	1.02094	4.19299	0.614214	2	◀ PL1_2	hypothetical protein
BXY_06470	0.531304	0.964612	0.31442	2	◀ unk	hypothetical protein
BXY_06480	0.0549065	0.302339	0.607462	2	◀ unk	hypothetical protein
BXY_06490	3.59864	5.36725	-0.597686	2	◀ SusD	SusD family,
BXY_06500	3.3289	5.13679	-0.610038	2	◀ SusC	Outer membrane cobalamin receptor protein
BXY_06530	4.78217	5.89233	0.327832	2	◀ unk	Sugar phosphate isomerases/epimerases
BXY_06540	3.20685	1.31733	-1.7601	2	◀ GH92	alpha-1,2-mannosidase, putative
BXY_06560	1.2444	0.0516084	-1.19252			Major Facilitator Superfamily,
BXY_15570	6.64411	0.893112	-2.34998			Alpha-L-arabinofuranosidase
BXY_15580	5.34593	0.726421	-1.64564			hypothetical protein
BXY_15590	4.25848	0.209314	-1.59956			Sugar (pentulose and hexulose) kinases
BXY_15600	4.54684	0.387894	-1.6353			L-arabinose isomerase
BXY_15610	4.62887	0.984381	-1.5323			L-ribulose 5-phosphate 4-epimerase
BXY_15620	4.70471	1.49459	-1.48437			ADP-ribose pyrophosphatase
BXY_15630	4.53525	1.73063	-1.59059			SSS sodium solute transporter superfamily
BXY_15640	4.1369	2.3601	-1.77476	13	◀ unk	aldose 1-epimerase
BXY_15650	10.5502	2.40329	-0.219708	13	◀ GH43	Beta-xylosidase
BXY_15660	8.97909	1.64762	-1.47208	13	◀ unk	hypothetical protein
BXY_15670	8.95741	2.9554	-0.537839	13	◀ SusD	SusD family,
BXY_15680	8.38017	2.76924	0.135205	13	◀ SusC	Outer membrane cobalamin receptor protein
BXY_15700	9.8614	4.88901	3.62007	13	GH43 ▶	Beta-xylosidase
BXY_15710	5.09291	1.09294	-0.297512	13	GH51 ▶	Alpha-L-arabinofuranosidase
BXY_15720	5.52141	1.20508	0.438153	13	GH43 ▶	Beta-xylosidase
BXY_15730	1.27801	0.433705	-1.64975			galactokinase
BXY_31880	4.06477	3.3675	0.301975			Nitrate/nitrite transporter
BXY_31890	2.93974	2.66509	0.849403			5-keto 4-deoxyuronate isomerase
BXY_31900	2.24132	2.30205	0.866395			Phosphotransferase system, galactitol-specific IIC component
BXY_31910	4.7864	4.55208	0.578593	49	GH105 ▶[F]	Predicted unsaturated glucuronyl hydrolase
BXY_31920	5.03556	4.07432	0.577561	49	CE8 ▶	Pectin methylesterase
BXY_31930	5.04292	4.60377	1.42232	49	unk ▶	hypothetical protein
BXY_31940	5.16542	4.37751	1.13318	49	CE12|CE8 ▶	Pectin methylesterase
BXY_31950	1.76572	1.6807	-0.239748	49	unk ▶	Predicted ATPase (AAA+ superfamily)
BXY_31960	-0.385984	0.0157125	-0.283463	49	HTCS ▶	His Kinase A (phosphoacceptor) domain
BXY_31970	7.72924	5.17067	2.48904	49	◀ unk	Fibronectin type III domain,
BXY_31980	7.5482	5.24108	2.43346	49	◀ SusD	SusD family,
BXY_31990	7.59142	5.48603	2.1978	49	◀ SusC	Outer membrane receptor proteins, mostly Fe transport
BXY_32000	8.21025	5.32248	2.0717	49	PL1_2 ▶	hypothetical protein
BXY_32010	5.50245	4.30071	1.96035	49	PL1_2 ▶	Pectate lyase
BXY_32020	2.49972	2.06149	0.592918			Predicted membrane protein (DUF2154),
BXY_32030	1.93844	1.47077	0.178212			Response regulator of the LytR/AlgR family
BXY_32120	3.95301	0.530587	0.105076	50	◀ GH106	hypothetical protein
BXY_32130	3.77035	1.16307	0.250978	50	◀ GH28	Endopolygalacturonase
BXY_32140	3.89177	1.61164	0.133724	50	◀ unk	hypothetical protein
BXY_32150	5.98738	4.73365	1.13031	50	◀ GH28	Endopolygalacturonase
BXY_32160	5.74239	4.12839	0.832889	50	◀ CE12	Lysophospholipase L1 and related esterases
BXY_32170	6.75223	4.32691	1.12102	50	◀ GH2	Beta-galactosidase/beta-glucuronidase
BXY_32180				50	unk ▶
BXY_32190	5.72715	4.91701	1.26697	50	CBM32|GH43 ▶[F]	Beta-xylosidase
BXY_32200	6.43271	4.01568	0.763315	50	GH42 ▶	Beta-galactosidase
BXY_32210	2.23932	1.08943	-0.15693	50	GH28 ▶	Endopolygalacturonase
BXY_32220	0.314672	0.242412	-0.65375	50	unk ▶	hypothetical protein
BXY_32230	7.23362	3.02292	1.12791	50	◀ SusD	SusD family,
BXY_32240	7.16557	3.29719	0.680725	50	◀ SusC	Outer membrane receptor proteins, mostly Fe transport
BXY_32260	8.75831	5.97966	1.55586	50	unk ▶	hypothetical protein
BXY_32270	8.83207	5.77264	1.65987	50	unk ▶	hypothetical protein
BXY_32280	8.52646	5.36303	1.69584	50	SusC ▶	TonB-dependent Receptor Plug Domain,
BXY_32290	9.01491	3.21225	1.29945	50	SusD ▶	SusD family,
BXY_32300	8.81887	2.43025	1.37414	50	SusC ▶	TonB-dependent Receptor Plug Domain
BXY_32310	9.06692	2.4045	0.951618	50	SusD ▶	SusD family,
BXY_32320	8.63009	2.36533	0.977883	50	PL11_1 ▶	hypothetical protein
BXY_32330	8.3173	4.92467	2.16807	50	unk ▶	hypothetical protein
BXY_32340	5.27411	3.78497	1.17884	50	◀ CE12	hypothetical protein
BXY_32350	5.95621	3.93822	1.84571	50	◀ GH105[F]	Predicted unsaturated glucuronyl hydrolase
BXY_32360	8.42512	5.90552	2.00944	50	PL11_1 ▶	hypothetical protein
BXY_32370	8.70107	6.05719	2.05505	50	GH105 ▶	Predicted unsaturated glucuronyl hydrolase
BXY_32380	10.0052	6.97524	3.04579	50	unk ▶	L-rhamnose 1-epimerase
BXY_32390	1.72051	0.764691	-1.03266	50	HTCS ▶	Signal transduction histidine kinase
BXY_32430	2.53859	1.20764	0.143826	51	◀ GH2	Beta-galactosidase/beta-glucuronidase
BXY_32440	2.80949	0.994556	0.421147	51	◀ PL11_1[F]	hypothetical protein
BXY_32450	3.62326	5.90818	5.58625	51	GH28 ▶	Endopolygalacturonase
BXY_32460	1.29674	0.507869	-0.79015	51	◀ unk	hypothetical protein
BXY_32470	0.678418	0.623431	0.0856104	51	◀ unk	hypothetical protein
BXY_32480	1.14368	2.25508	1.71697	51	◀ GH117	Glycosyl hydrolases family 43,
BXY_32490	1.51658	0.616262	-0.380038	51	◀ unk	hypothetical protein
BXY_32500	0.258374	-0.121407	-0.273606	51	◀ HTCS	Signal transduction histidine kinase
BXY_32510	1.30791	1.09477	-0.0164015	51	SusC ▶	Outer membrane receptor proteins, mostly Fe transport
BXY_32520	1.47101	1.12209	-0.542716	51	SusD ▶	SusD family,
BXY_32530	1.41213	0.876652	-0.274324	51	unk ▶	hypothetical protein
BXY_32540	1.47456	0.974967	-0.093765	51	unk ▶	hypothetical protein
BXY_32550	1.55766	1.14568	-0.0746819	51	unk ▶	hypothetical protein
BXY_32560	2.62108	1.89311	-0.788434	51	◀ PL11_1[F]	hypothetical protein
BXY_32570	2.99743	0.841674	0.634688	51	PL9 ▶[F]	Protein of unknown function (DUF1565),
BXY_32580	3.80389	1.51936	1.88777	51	GH28 ▶	Endopolygalacturonase
BXY_32590	5.73775	2.869	0.788432	51	unk ▶	Predicted unsaturated glucuronyl hydrolase
BXY_32600	5.70824	2.69741	0.0230239	51	unk ▶	hypothetical protein
BXY_32620	6.05798	2.50433	0.373507	51	PL1 ▶[F]	hypothetical protein
BXY_32630	6.12226	1.60255	-1.14247	51	unk ▶	Fasciclin domain,
BXY_32640	6.07471	1.33938	-1.22705	51	SusC ▶	Outer membrane cobalamin receptor protein
BXY_32650	6.02268	1.46127	-1.30059	51	SusD ▶	SusD family,
BXY_32660	6.20516	1.34574	-0.980845	51	unk ▶	Fasciclin domain,
BXY_32670	5.63039	1.08209	-1.23962	51	unk ▶	hypothetical protein
BXY_32680	5.63963	1.08094	-1.2389	51	SusC ▶	Outer membrane receptor proteins, mostly Fe transport
BXY_32690	5.53455	1.07852	-1.37251	51	unk ▶	hypothetical protein
BXY_32700	2.41427	0.423704	-0.282768	51	unk ▶	hypothetical protein
BXY_32710	2.4721	0.519836	0.202799	51	unk ▶	hypothetical protein
BXY_32720	2.07506	0.812266	0.593469	51	GH28 ▶[F]	Endopolygalacturonase
BXY_32730	1.76256	0.817119	0.297218	51	unk ▶	hypothetical protein
BXY_45290	1.23239	0.851543	0.165614			Predicted ATPase (AAA+ superfamily)
BXY_45310	6.34563	1.3633	1.07987	68	◀ unk	hypothetical protein
BXY_45320	5.49189	2.41515	2.13535	68	◀ unk	hypothetical protein
BXY_45330	5.88587	1.54592	1.03321	68	◀ unk	hypothetical protein
BXY_45340	5.81951	1.39736	1.45409	68	◀ SusD	SusD family,
BXY_45350	3.59905	1.12141	1.22947	68	◀ SusC	Outer membrane receptor proteins, mostly Fe transport
BXY_45360	0.932841	0.549066	0.320733			Uncharacterized oxidoreductases, Fe-dependent alcohol dehydrogenase family
		Heatmap Scale
		Log2Fold-change
		-10	repression
		-9
		-8
		-7
		-6
		-5
		-4
		-3
		-2
		-1
		0	basal
		1
		2
		3
		4
		5
		6
		7
		8
		9
		10	induction
